# Supplementary material for: Inhibition of Phosphodiesterase-4 (PDE4) activity triggers luminal apoptosis and AKT dephosphorylation in a 3-D colonic-crypt model
Source: Mol Cancer. 2012 Jul 25;11:46. doi: 10.1186/1476-4598-11-46 (PMC3439292; doi:10.1186/1476-4598-11-46)
Supplement: Additional file 1 — Additional Table 1. Upregulated genes by oncogenic KRAS in 3 DC (HCT116/HKe3 in 3 DC; Score > 10.00; 387 genes). [file 1476-4598-11-46-S1.xls]

## Sheet: Sheet1
Additional Table 1. Upregulated genes by oncogenic KRAS in 3DC (HCT116/HKe3 in 3DC; Score > 10.00; 387 genes)
Genebank	Gene	Score
219693_at	1-acylglycerol-3-phosphate O-acyltransferase 4, AGPAT4	1599.89
241987_x_at	sorting nexin 31, SNX31	201.22
201324_at	epithelial membrane protein 1, EMP1	170.04
233867_at	CDNA FLJ20112 fis, clone COL05405	139.657
227041_at	CDNA FLJ31513 fis, clone NT2RI1000127	119.989
233515_at	CDNA FLJ36506 fis, clone TRACH2001060	117.331
1570138_at	Transcribed locus, strongly similar to XP_001156726.1	97.7547
243395_at	Transcribed locus	85.2346
201926_s_at	CD55 molecule, decay accelerating factor for complement (Cromer blood group), CD55	83.3964
1555623_at	na	78.6845
221580_s_at	Josephin domain containing 3, JOSD3	71.9505
219390_at	FK506 binding protein 14, 22 kDa, FKBP14	71.3255
219179_at	dapper, antagonist of beta-catenin, homolog 1 (Xenopus laevis), DACT1	71.046
227517_s_at	growth arrest-specific 5, GAS5	63.9326
1570360_s_at	DEAD (Asp-Glu-Ala-Asp) box polypeptide 3, Y-linked /// hypothetical protein LOC100130220, DDX3Y /// LOC100130220	63.7799
208534_s_at	RAS p21 protein activator 4 /// hypothetical protein FLJ21767, FLJ21767 /// RASA4	62.5594
216268_s_at	jagged 1 (Alagille syndrome), JAG1	60.2635
206877_at	MAX dimerization protein 1, MXD1	56.9166
207840_at	CD160 molecule, CD160	56.8402
239261_s_at	corin, serine peptidase, CORIN	55.4438
230815_at	similar to KIF27C, LOC389765	47.4158
200632_s_at	N-myc downstream regulated gene 1, NDRG1	46.4491
242433_at	zinc finger and BTB domain containing 11, ZBTB11	46.3385
222790_s_at	round spermatid basic protein 1, RSBN1	45.8645
207574_s_at	growth arrest and DNA-damage-inducible, beta, GADD45B	44.6875
235190_at	Transcribed locus	44.3827
208868_s_at	GABA(A) receptor-associated protein like 1, GABARAPL1	43.3581
219947_at	C-type lectin domain family 4, member A, CLEC4A	42.8501
232216_at	YME1-like 1 (S. cerevisiae), YME1L1	42.4514
226750_at	La ribonucleoprotein domain family, member 2, LARP2	42.2991
239627_at	Transmembrane emp24 protein transport domain containing 9, TMED9	40.9168
229540_at	recombination signal binding protein for immunoglobulin kappa J region, RBPJ	40.7372
214169_at	unc-84 homolog A (C. elegans), UNC84A	40.396
233847_x_at	Uncharacterized gastric protein ZA31P	39.8883
209506_s_at	nuclear receptor subfamily 2, group F, member 1, NR2F1	39.8368
237194_at	na	39.4849
228057_at	DNA-damage-inducible transcript 4-like, DDIT4L	39.0786
242480_at	Transcribed locus	38.572
231924_at	CDNA FLJ10570 fis, clone NT2RP2003117	38.4091
1569978_x_at	CDNA clone IMAGE:4520109	38.1457
225222_at	hippocampus abundant transcript 1, HIAT1	37.511
244433_at	na	37.2817
241970_at	Transcribed locus	36.0458
1558404_at	Hypothetical protein LOC644242, LOC644242	34.3271
221841_s_at	Kruppel-like factor 4 (gut), KLF4	34.1125
202512_s_at	ATG5 autophagy related 5 homolog (S. cerevisiae), ATG5	34.0749
1555742_at	na	34.0296
224763_at	Ribosomal protein L37, RPL37	32.945
234605_at	CDC14 cell division cycle 14 homolog B (S. cerevisiae), CDC14B	32.7273
236545_at	Transcribed locus	32.2559
227309_at	YOD1 OTU deubiquinating enzyme 1 homolog (S. cerevisiae), YOD1	31.8707
213338_at	transmembrane protein 158, TMEM158	31.6244
211681_s_at	PDZ and LIM domain 5, PDLIM5	31.3362
230458_at	solute carrier family 45, member 1, SLC45A1	30.1889
1559916_a_at	Homo sapiens, clone IMAGE:4723617, mRNA	30.0219
236207_at	sperm specific antigen 2, SSFA2	29.8859
236829_at	Transcribed locus	29.7868
211828_s_at	TRAF2 and NCK interacting kinase, TNIK	29.6349
224938_at	nuclear fragile X mental retardation protein interacting protein 2, NUFIP2	29.5665
219911_s_at	solute carrier organic anion transporter family, member 4A1 /// similar to Solute carrier organic anion transporter family, member 4A1, LOC100134295 /// SLCO4A1	29.3261
227354_at	phosphoprotein associated with glycosphingolipid microdomains 1, PAG1	29.268
234432_at	Metastasis related protein (MB2)	29.2358
221985_at	kelch-like 24 (Drosophila), KLHL24	29.1969
1556416_s_at	Full length insert cDNA clone ZD37D10	28.8671
209505_at	Nuclear receptor subfamily 2, group F, member 1, NR2F1	28.6153
235727_at	kelch-like 28 (Drosophila), KLHL28	28.5799
214073_at	cortactin, CTTN	28.06
244267_at	Transcribed locus	28.0534
1569133_x_at	Arylsulfatase family, member K, ARSK	28.0192
225626_at	phosphoprotein associated with glycosphingolipid microdomains 1, PAG1	27.8101
202324_s_at	acyl-Coenzyme A binding domain containing 3, ACBD3	27.7542
225239_at	CDNA FLJ26120 fis, clone SYN00419	27.7507
226227_x_at	chromosome 20 open reading frame 199, C20orf199	27.5023
224022_x_at	wingless-type MMTV integration site family, member 16, WNT16	26.8212
212722_s_at	jumonji domain containing 6, JMJD6	26.7027
205001_s_at	DEAD (Asp-Glu-Ala-Asp) box polypeptide 3, Y-linked /// hypothetical protein LOC100130220, DDX3Y /// LOC100130220	26.6437
216177_at	similar to hCG2041276, LOC391132	26.4789
200869_at	ribosomal protein L18a /// ribosomal protein L18a pseudogene, LOC390354 /// RPL18A	26.432
238593_at	chromosome 11 open reading frame 80, C11orf80	26.1759
232797_at	CDNA FLJ11397 fis, clone HEMBA1000622	26.1134
209215_at	major facilitator superfamily domain containing 10, MFSD10	26.0139
226419_s_at	hypothetical LOC645460, FLJ44342	25.89
231166_at	G protein-coupled receptor 155, GPR155	25.8565
200091_s_at	ribosomal protein S25, RPS25	25.7945
203455_s_at	spermidine/spermine N1-acetyltransferase 1, SAT1	25.6325
209270_at	laminin, beta 3, LAMB3	25.2828
231332_at	Transcribed locus	25.1202
1557285_at	Similar to Amphiregulin precursor (AR) (Colorectum cell-derived growth factor) (CRDGF), LOC727738	24.9412
1561877_at	CDNA clone IMAGE:4825762	24.6788
230348_at	LATS, large tumor suppressor, homolog 2 (Drosophila), LATS2	24.4453
220148_at	aldehyde dehydrogenase 8 family, member A1, ALDH8A1	24.3547
205141_at	angiogenin, ribonuclease, RNase A family, 5, ANG	24.2202
225434_at	death effector domain containing 2, DEDD2	23.7816
202669_s_at	ephrin-B2, EFNB2	23.1783
205000_at	DEAD (Asp-Glu-Ala-Asp) box polypeptide 3, Y-linked, DDX3Y	22.9584
243496_at	RAB18, member RAS oncogene family, RAB18	22.887
219233_s_at	gasdermin-like, GSDML	22.8494
236816_at	chromosome 12 open reading frame 30, C12orf30	22.7797
201231_s_at	enolase 1, (alpha), ENO1	22.7774
1569150_x_at	PDZ and LIM domain 7 (enigma), PDLIM7	22.7173
210592_s_at	spermidine/spermine N1-acetyltransferase 1, SAT1	22.7137
216035_x_at	transcription factor 7-like 2 (T-cell specific, HMG-box), TCF7L2	22.6098
202499_s_at	solute carrier family 2 (facilitated glucose transporter), member 3, SLC2A3	22.5494
1555950_a_at	CD55 molecule, decay accelerating factor for complement (Cromer blood group), CD55	22.3732
219480_at	snail homolog 1 (Drosophila), SNAI1	22.2068
224602_at	HCV F-transactivated protein 1, LOC401152	22.2015
205193_at	v-maf musculoaponeurotic fibrosarcoma oncogene homolog F (avian), MAFF	22.1359
244424_at	hypothetical gene supported by NM_178534, LOC439938	22.0976
202506_at	sperm specific antigen 2, SSFA2	22.0966
214687_x_at	aldolase A, fructose-bisphosphate, ALDOA	22.0914
1569607_s_at	ankyrin repeat domain 20 family, member A1 /// chromosome 21 open reading frame 81 /// similar to ankyrin repeat domain 20 family, member A2 /// ankyrin repeat domain 20 family, member A3 /// ankyrin repeat domain 20 family, member A2 /// hypothetical LOC643187 /// similar to ankyrin repeat domain 20A /// hypothetical LOC653436 /// similar to ankyrin repeat domain 20 family, member A1 /// ankyrin…	22.0723
208308_s_at	glucose phosphate isomerase /// similar to Glucose phosphate isomerase, GPI /// LOC100133951	21.9865
232889_at	glucuronidase, beta pseudogene 1, GUSBP1	21.8672
221139_s_at	cysteine sulfinic acid decarboxylase, CSAD	21.4684
204435_at	nucleoporin like 1, NUPL1	21.218
239032_at	Transcribed locus	21.2154
203708_at	phosphodiesterase 4B, cAMP-specific (phosphodiesterase E4 dunce homolog, Drosophila), PDE4B	21.1153
218380_at	NLR family, pyrin domain containing 1, NLRP1	21.1042
1555136_at	FYVE, RhoGEF and PH domain containing 6, FGD6	20.9479
212444_at	CDNA clone IMAGE:6025865	20.8884
244224_x_at	Ly6/neurotoxin 1, LYNX1	20.7653
224767_at	Ribosomal protein L37, RPL37	20.695
243184_at	na	20.605
226835_s_at	chromosome 20 open reading frame 199, C20orf199	20.5987
238228_at	na	20.1499
230651_at	Transcribed locus	20.0848
227278_at	Transcribed locus	20.0386
228846_at	MAX dimerization protein 1, MXD1	19.9904
241438_at	Transcribed locus	19.9596
232266_x_at	Cell division cycle 2-like 5 (cholinesterase-related cell division controller), CDC2L5	19.939
227503_at	CDNA FLJ43100 fis, clone CTONG2003100	19.9236
208300_at	protein tyrosine phosphatase, receptor type, H, PTPRH	19.8629
1563468_at	MRNA; cDNA DKFZp451O249 (from clone DKFZp451O249)	19.8524
223596_at	solute carrier family 12 (potassium/chloride transporters), member 6, SLC12A6	19.5994
208891_at	dual specificity phosphatase 6, DUSP6	19.585
202712_s_at	creatine kinase, mitochondrial 1B /// creatine kinase, mitochondrial 1A /// similar to Creatine kinase, ubiquitous mitochondrial precursor (U-MtCK) (Mia-CK) (Acidic-type mitochondrial creatine kinase), CKMT1A /// CKMT1B /// LOC100133623	19.5359
239892_at	Transcribed locus	19.4229
243851_at	RAB3 GTPase activating protein subunit 2 (non-catalytic), RAB3GAP2	19.3975
226321_at	LysM, putative peptidoglycan-binding, domain containing 3, LYSMD3	19.3191
203698_s_at	frizzled-related protein, FRZB	19.2957
241905_at	Phosphoinositide-3-kinase, class 2, alpha polypeptide, PIK3C2A	19.134
239487_at	Family with sequence similarity 98, member A, FAM98A	18.9069
218793_s_at	sex comb on midleg-like 1 (Drosophila), SCML1	18.6369
231251_at	WAS/WASL interacting protein family, member 2, WIPF2	18.5848
1560739_a_at	CDNA clone IMAGE:5300703	18.2752
238669_at	prostaglandin-endoperoxide synthase 1 (prostaglandin G/H synthase and cyclooxygenase), PTGS1	18.1039
202742_s_at	protein kinase, cAMP-dependent, catalytic, beta, PRKACB	18.0743
213664_at	solute carrier family 1 (neuronal/epithelial high affinity glutamate transporter, system Xag), member 1, SLC1A1	18.0388
239431_at	transmembrane emp24 protein transport domain containing 7 /// toll-like receptor adaptor molecule 2, TICAM2 /// TMED7	18.0273
205239_at	amphiregulin (schwannoma-derived growth factor) /// similar to Amphiregulin precursor (AR) (Colorectum cell-derived growth factor) (CRDGF), AREG /// LOC727738	18.0249
203298_s_at	jumonji, AT rich interactive domain 2, JARID2	17.8684
222372_at	Transcribed locus	17.7657
208892_s_at	dual specificity phosphatase 6, DUSP6	17.7444
227963_at	Transcribed locus	17.6099
213696_s_at	mediator complex subunit 8, MED8	17.5693
236414_at	Transcribed locus	17.3824
203857_s_at	protein disulfide isomerase family A, member 5, PDIA5	17.3785
214790_at	SUMO1/sentrin specific peptidase 6, SENP6	17.2306
207145_at	myostatin, MSTN	17.2224
204833_at	ATG12 autophagy related 12 homolog (S. cerevisiae), ATG12	17.216
227345_at	tumor necrosis factor receptor superfamily, member 10d, decoy with truncated death domain, TNFRSF10D	17.1958
203725_at	growth arrest and DNA-damage-inducible, alpha, GADD45A	17.1849
201454_s_at	aminopeptidase puromycin sensitive, NPEPPS	17.1729
235693_at	Transcribed locus	17.1581
203304_at	BMP and activin membrane-bound inhibitor homolog (Xenopus laevis), BAMBI	16.9572
1560738_at	CDNA clone IMAGE:5300703	16.9055
1554364_at	protein phosphatase 2, regulatory subunit B', gamma isoform, PPP2R5C	16.7586
210896_s_at	aspartate beta-hydroxylase, ASPH	16.7568
208785_s_at	microtubule-associated protein 1 light chain 3 beta, MAP1LC3B	16.7548
1554452_a_at	hypoxia-inducible protein 2, HIG2	16.7386
221646_s_at	zinc finger, DHHC-type containing 11, ZDHHC11	16.6143
235061_at	protein phosphatase 1K (PP2C domain containing), PPM1K	16.5789
228700_at	CDNA FLJ11567 fis, clone HEMBA1003276	16.5737
204396_s_at	G protein-coupled receptor kinase 5, GRK5	16.5637
243992_at	Transcribed locus	16.5467
221939_at	Yip1 domain family, member 2, YIPF2	16.5361
232293_at	ligand dependent nuclear receptor corepressor-like, LCORL	16.5152
242550_at	eukaryotic translation initiation factor 3, subunit B, EIF3B	16.4897
233995_at	Clone HQ0663 PRO0663	16.4881
225283_at	arrestin domain containing 4, ARRDC4	16.4808
1555862_s_at	MICAL-like 2, MICALL2	16.4765
202668_at	ephrin-B2, EFNB2	16.4514
213397_x_at	ribonuclease, RNase A family, 4, RNASE4	16.4448
201666_at	TIMP metallopeptidase inhibitor 1, TIMP1	16.4029
201984_s_at	epidermal growth factor receptor (erythroblastic leukemia viral (v-erb-b) oncogene homolog, avian), EGFR	16.3157
201920_at	solute carrier family 20 (phosphate transporter), member 1, SLC20A1	16.3042
239549_at	Transcribed locus	16.3012
207543_s_at	procollagen-proline, 2-oxoglutarate 4-dioxygenase (proline 4-hydroxylase), alpha polypeptide I, P4HA1	16.1937
1556163_a_at	immunoglobulin superfamily, member 3, IGSF3	16.139
225547_at	small nucleolar RNA host gene (non-protein coding) 6, SNHG6	16.0485
240859_at	zinc finger, FYVE domain containing 16, ZFYVE16	16.0451
221616_s_at	TAF9B RNA polymerase II, TATA box binding protein (TBP)-associated factor, 31kDa, TAF9B	15.8064
224841_x_at	growth arrest-specific 5, GAS5	15.7976
201790_s_at	7-dehydrocholesterol reductase, DHCR7	15.7808
204338_s_at	regulator of G-protein signaling 4, RGS4	15.7446
235540_at	gonadotropin-releasing hormone 1 (luteinizing-releasing hormone), GNRH1	15.7432
242633_x_at	hypothetical protein LOC100128510, LOC100128510	15.7016
209211_at	Kruppel-like factor 5 (intestinal), KLF5	15.6453
33304_at	interferon stimulated exonuclease gene 20kDa, ISG20	15.6306
201925_s_at	CD55 molecule, decay accelerating factor for complement (Cromer blood group), CD55	15.4592
239049_at	CDNA FLJ13202 fis, clone NT2RP3004503	15.3962
238555_at	Transcribed locus	15.2786
223797_at	hypothetical protein PRO2852, PRO2852	15.255
239445_at	Transcribed locus	15.2457
231442_at	zona pellucida binding protein 2, ZPBP2	15.1704
234087_at	na	15.1704
225842_at	pleckstrin homology-like domain, family A, member 1, PHLDA1	15.148
204303_s_at	KIAA0427, KIAA0427	15.0887
229014_at	hypothetical gene supported by AK124699, FLJ42709	15.0814
244841_at	SEC24 related gene family, member A (S. cerevisiae), SEC24A	15.0579
223551_at	protein kinase (cAMP-dependent, catalytic) inhibitor beta, PKIB	15.0012
213026_at	ATG12 autophagy related 12 homolog (S. cerevisiae), ATG12	14.9928
237330_at	Transcribed locus	14.9523
1557316_at	CDNA clone IMAGE:40121813	14.94
1570255_s_at	ankyrin repeat domain 20 family, member A1 /// ankyrin repeat domain 20 family, member A3 /// ankyrin repeat domain 20 family, member A2 /// similar to ankyrin repeat domain 20A /// ankyrin repeat domain 20 family, member A4 /// coiled-coil domain containing 29 /// ankyrin repeat domain 20B, ANKRD20A1 /// ANKRD20A2 /// ANKRD20A3 /// ANKRD20A4 /// ANKRD20B /// CCDC29 /// LOC647595 /// LOC728371	14.9355
233081_at	CDNA FLJ12305 fis, clone MAMMA1001890	14.9294
200966_x_at	aldolase A, fructose-bisphosphate, ALDOA	14.9047
235242_at	CDNA FLJ41375 fis, clone BRCAN2007700	14.871
224562_at	WAS protein family, member 2, WASF2	14.8308
229302_at	transmembrane protein 178, TMEM178	14.83
212552_at	hippocalcin-like 1, HPCAL1	14.8289
240789_at	na	14.7922
215167_at	mediator complex subunit 14, MED14	14.7423
241060_x_at	na	14.7336
1562280_at	CDNA clone IMAGE:5267748	14.6848
230624_at	solute carrier family 25, member 27, SLC25A27	14.6562
242216_at	Transcribed locus	14.599
1562901_at	hypothetical gene supported by BC040875, LOC400456	14.555
217256_x_at	ribosomal protein L36a /// similar to mCG7611, LOC649299 /// RPL36A	14.5266
1557737_s_at	natural killer-tumor recognition sequence, NKTR	14.4985
236512_at	Transcribed locus	14.4908
241220_at	Transcribed locus	14.4876
240991_at	Transcribed locus	14.4792
214353_at	Transcribed locus	14.4535
219797_at	mannosyl (alpha-1,3-)-glycoprotein beta-1,4-N-acetylglucosaminyltransferase, isozyme A, MGAT4A	14.3977
228234_at	transmembrane emp24 protein transport domain containing 7 /// toll-like receptor adaptor molecule 2, TICAM2 /// TMED7	14.3907
235382_at	laeverin, FLJ90650	14.3634
1554980_a_at	activating transcription factor 3, ATF3	14.3547
226348_at	na	14.3036
1557176_a_at	chromosome 14 open reading frame 37, C14orf37	14.1712
243631_at	hypothetical LOC727815, LOC727815	14.169
1562454_at	Transcribed locus	14.1277
206037_at	cysteine conjugate-beta lyase, cytoplasmic, CCBL1	14.0778
203243_s_at	PDZ and LIM domain 5, PDLIM5	14.0657
214044_at	ryanodine receptor 2 (cardiac), RYR2	13.9978
203697_at	frizzled-related protein, FRZB	13.9858
1560025_at	CDNA FLJ37325 fis, clone BRAMY2018295	13.9817
228568_at	glutamate receptor, ionotropic, N-methyl D-aspartate-like 1A /// GRINL1A combined protein, Gcom1 /// GRINL1A	13.913
229390_at	family with sequence similarity 26, member F, FAM26F	13.8814
244633_at	Transcribed locus	13.8809
227368_at	Transcribed locus, moderately similar to XP_001091208.1	13.8099
213988_s_at	spermidine/spermine N1-acetyltransferase 1, SAT1	13.7371
221986_s_at	kelch-like 24 (Drosophila), KLHL24	13.6272
221390_s_at	myotubularin related protein 8, MTMR8	13.5854
208771_s_at	leukotriene A4 hydrolase, LTA4H	13.4586
220334_at	regulator of G-protein signaling 17, RGS17	13.4361
240312_at	hypothetical LOC389895, LOC389895	13.418
238437_at	zinc finger protein 805, ZNF805	13.4104
219862_s_at	nuclear prelamin A recognition factor, NARF	13.3995
1554637_a_at	core-binding factor, runt domain, alpha subunit 2; translocated to, 2, CBFA2T2	13.298
221988_at	chromosome 19 open reading frame 42, C19orf42	13.2169
227468_at	carnitine palmitoyltransferase 1C, CPT1C	13.2031
215209_at	SEC24 related gene family, member D (S. cerevisiae), SEC24D	13.1859
227062_at	trophoblast-derived noncoding RNA, TncRNA	13.1804
201427_s_at	selenoprotein P, plasma, 1, SEPP1	13.0389
211343_s_at	collagen, type XIII, alpha 1, COL13A1	13.0214
236649_at	DTW domain containing 1, DTWD1	12.9899
1553995_a_at	5'-nucleotidase, ecto (CD73), NT5E	12.9741
234989_at	trophoblast-derived noncoding RNA, TncRNA	12.9258
238549_at	core-binding factor, runt domain, alpha subunit 2; translocated to, 2, CBFA2T2	12.9236
231471_at	Transcribed locus, ---	12.9127
233637_at	WD repeat domain 42A, WDR42A	12.9056
242673_at	Transcribed locus, ---	12.8932
202959_at	methylmalonyl Coenzyme A mutase, MUT	12.8545
216103_at	acyl-CoA thioesterase 11, ACOT11	12.8179
236915_at	hypothetical protein LOC441054, LOC441054	12.8178
1569482_at	CDNA clone IMAGE:5262617, ---	12.808
223501_at	tumor necrosis factor (ligand) superfamily, member 13b, TNFSF13B	12.7904
216373_at	transmembrane anterior posterior transformation 1, TAPT1	12.7454
221113_s_at	wingless-type MMTV integration site family, member 16, WNT16	12.7399
208655_at	Transcribed locus	12.7352
204398_s_at	echinoderm microtubule associated protein like 2, EML2	12.7246
238652_at	Transcribed locus, strongly similar to NP_055828.2 amine oxidase (flavin containing) domain 2 isoform b [Homo sapiens]	12.6635
218456_at	caprin family member 2, CAPRIN2	12.6434
240690_at	na	12.5762
233241_at	chromosome 20 open reading frame 19, C20orf19	12.568
234312_s_at	acyl-CoA synthetase short-chain family member 2, ACSS2	12.5538
1556359_at	Chromosome 6 open reading frame 89, C6orf89	12.5386
1558871_at	Homo sapiens, clone IMAGE:4105785, mRNA	12.5236
226627_at	septin 8, SEPT8	12.5107
222303_at	na	12.4841
1555273_at	polypeptide N-acetylgalactosaminyltransferase 17, GALNT17	12.4636
229815_at	CDNA clone IMAGE:4814828	12.4414
207157_s_at	guanine nucleotide binding protein (G protein), gamma 5, GNG5	12.4017
232538_at	CDNA: FLJ23573 fis, clone LNG12520	12.3468
215203_at	golgi autoantigen, golgin subfamily a, 4, GOLGA4	12.3435
231120_x_at	protein kinase (cAMP-dependent, catalytic) inhibitor beta, PKIB	12.2597
226811_at	family with sequence similarity 46, member C, FAM46C	12.181
1570123_at	CDNA clone IMAGE:4123798	12.1385
222495_at	chromosome 1 open reading frame 119, C1orf119	12.1384
235528_at	guanylate cyclase activator 1B (retina), GUCA1B	12.1163
202818_s_at	transcription elongation factor B (SIII), polypeptide 3 (110kDa, elongin A), TCEB3	12.0602
211571_s_at	versican, VCAN	12.0329
207980_s_at	Cbp/p300-interacting transactivator, with Glu/Asp-rich carboxy-terminal domain, 2, CITED2	11.9818
218409_s_at	DnaJ (Hsp40) homolog, subfamily C, member 1, DNAJC1	11.9752
1560112_at	WD repeat and FYVE domain containing 2, WDFY2	11.9733
1569503_at	HEAT repeat containing 5B, HEATR5B	11.9665
1561691_at	hypothetical protein LOC285735, LOC285735	11.9503
213515_x_at	hemoglobin, gamma A /// hemoglobin, gamma G, HBG1 /// HBG2	11.9438
202129_s_at	RIO kinase 3 (yeast), RIOK3	11.9363
218633_x_at	abhydrolase domain containing 10, ABHD10	11.892
1554008_at	oncostatin M receptor, OSMR	11.884
1557384_at	Zinc finger protein 131, ZNF131	11.8785
230277_at	na	11.8773
216216_at	slit homolog 3 (Drosophila), SLIT3	11.8636
226099_at	elongation factor, RNA polymerase II, 2, ELL2	11.8231
203381_s_at	apolipoprotein E, APOE	11.7936
224741_x_at	growth arrest-specific 5, GAS5	11.7839
217492_s_at	phosphatase and tensin homolog (mutated in multiple advanced cancers 1), PTEN	11.6476
227372_s_at	BAI1-associated protein 2-like 1 /// hypothetical protein LOC100128461, BAIAP2L1 /// LOC100128461	11.6215
244677_at	Transcribed locus	11.5894
230209_at	CDNA FLJ37830 fis, clone BRSSN2009395	11.585
242461_at	na	11.58
228723_at	CDNA FLJ30445 fis, clone BRACE2009238	11.571
211095_at	neurofibromin 1 (neurofibromatosis, von Recklinghausen disease, Watson disease), NF1	11.5595
227337_at	ankyrin repeat domain 37, ANKRD37	11.4951
235555_at	Transcribed locus, weakly similar to XP_001077486.1 PREDICTED: hypothetical protein [Rattus norvegicus]	11.4753
210462_at	basic leucine zipper nuclear factor 1 (JEM-1), BLZF1	11.4488
220266_s_at	Kruppel-like factor 4 (gut), KLF4	11.3454
200089_s_at	ribosomal protein L4, RPL4	11.2308
203894_at	tubulin, gamma 2, TUBG2	11.2109
225622_at	phosphoprotein associated with glycosphingolipid microdomains 1, PAG1	11.1963
214691_x_at	family with sequence similarity 63, member B, FAM63B	11.1621
222167_at	CDNA FLJ11774 fis, clone HEMBA1005884	11.161
238249_at	Transcribed locus	11.1134
203354_s_at	pleckstrin and Sec7 domain containing 3, PSD3	11.1045
201846_s_at	RING1 and YY1 binding protein, RYBP	11.0889
202657_s_at	SERTA domain containing 2, SERTAD2	11.088
228433_at	hypothetical protein FLJ11236, FLJ11236	11.0815
208763_s_at	TSC22 domain family, member 3, TSC22D3	11.0711
242829_x_at	F-box and leucine-rich repeat protein 3, FBXL3	11.0631
1557804_at	Cathepsin B mRNA, 5' UTR variant	11.0533
238996_x_at	aldolase A, fructose-bisphosphate, ALDOA	11.0439
212762_s_at	transcription factor 7-like 2 (T-cell specific, HMG-box), TCF7L2	11.008
215659_at	Gasdermin-like, GSDML	10.9927
225855_at	erythrocyte membrane protein band 4.1 like 5, EPB41L5	10.9874
235412_at	Rho guanine nucleotide exchange factor (GEF) 7, ARHGEF7	10.9062
239798_at	Transcribed locus	10.8923
238988_at	Transcribed locus	10.8651
209398_at	histone cluster 1, H1c, HIST1H1C	10.8644
1554213_at	Rho guanine nucleotide exchange factor (GEF) 10, ARHGEF10	10.763
202597_at	interferon regulatory factor 6, IRF6	10.7426
213930_at	MRNA from chromosome 5q21-22, clone:843Ex	10.7345
208246_x_at	CDNA FLJ20006 fis, clone ADKA02694	10.6968
204931_at	transcription factor 21, TCF21	10.6827
236612_at	Transcribed locus	10.6743
212581_x_at	glyceraldehyde-3-phosphate dehydrogenase, GAPDH	10.6493
216037_x_at	transcription factor 7-like 2 (T-cell specific, HMG-box), TCF7L2	10.6478
1561854_at	Clone BGL1 mRNA sequence	10.622
1563130_a_at	MRNA full length insert cDNA clone EUROIMAGE 626063	10.6092
233182_x_at	Ataxin 3, ATXN3	10.6012
240254_at	na	10.5724
205462_s_at	hippocalcin-like 1, HPCAL1	10.5208
232017_at	tight junction protein 2 (zona occludens 2), TJP2	10.5048
1552558_a_at	retinoic acid induced 1, RAI1	10.4723
212759_s_at	transcription factor 7-like 2 (T-cell specific, HMG-box), TCF7L2	10.4226
240593_x_at	Transcribed locus	10.4222
205919_at	hemoglobin, epsilon 1, HBE1	10.3967
231094_s_at	methylenetetrahydrofolate dehydrogenase (NADP+ dependent) 1-like, MTHFD1L	10.3744
1557352_at	squalene epoxidase, SQLE	10.3741
209304_x_at	growth arrest and DNA-damage-inducible, beta, GADD45B	10.3409
215200_x_at	Hypothetical protein LOC100130544, LOC100130544	10.3279
214722_at	Notch homolog 2 (Drosophila) N-terminal like, NOTCH2NL	10.3197
228051_at	KIAA1244, KIAA1244	10.3127
211919_s_at	chemokine (C-X-C motif) receptor 4, CXCR4	10.3005
215592_at	CDNA FLJ12232 fis, clone MAMMA1001206	10.2968
215585_at	KIAA0174, KIAA0174	10.2919
202286_s_at	tumor-associated calcium signal transducer 2, TACSTD2	10.281
216383_at	ribosomal protein L18a /// similar to ribosomal protein L18a /// ribosomal protein L18a pseudogene, LOC285053 /// LOC390354 /// RPL18A	10.2716
236969_at	Transcribed locus	10.2689
209185_s_at	insulin receptor substrate 2, IRS2	10.2602
206906_at	intercellular adhesion molecule 5, telencephalin, ICAM5	10.2199
1562648_at	Coiled-coil domain containing 88A, CCDC88A	10.2094
243296_at	Nicotinamide phosphoribosyltransferase, NAMPT	10.1707
242871_at	progestin and adipoQ receptor family member V, PAQR5	10.0928
240390_at	UDP-N-acetyl-alpha-D-galactosamine:polypeptide N-acetylgalactosaminyltransferase 5 (GalNAc-T5), GALNT5	10.0393
237459_at	na	10.0011
